# Supplementary material for: Biomarker Profiling of Upper Tract Urothelial Carcinoma Only and with Synchronous or Metachronous Bladder Cancer
Source: Biomedicines. 2024 Sep 23;12(9):2154. doi: 10.3390/biomedicines12092154 (PMC11429062; doi:10.3390/biomedicines12092154)
Supplement: Supplementary file 1 [file biomedicines-12-02154-s001.zip]

Archive with 1 entries (1 files):
- biomedicines-3167613-supplementary.pdf
